# Supplementary material for: ARID1A loss promotes RNA editing of CDK13 in an ADAR1-dependent manner
Source: BMC Biol. 2024 Jun 5;22:132. doi: 10.1186/s12915-024-01927-9 (PMC11151582; doi:10.1186/s12915-024-01927-9)
Supplement: Supplementary file 7 — Additional file 7. The individual data values for Fig. 2A, 2B, 2E, 2G, 3C, 3E, 3G, 4B, 4C, 4D, 4G, 4I, 5E, 5G, 5I, S3A, S3B, S3C, S3E, S4B, S4C, S4D, S4E. [file 12915_2024_1927_MOESM7_ESM.xlsx]

## Sheet: Fig.2A
Replicates	ARID1A_WT	ARID1A_KO
1st	0.99088	2.24751
2nd	1.02729	2.41075
3rd	1.02574	1.88958

## Sheet: Fig.2B
	Replicates	Scr	shARID1A#1	shARID1A#2
ARID1A	1st	0.93088	0.46751	0.267325
	2nd	1.04729	0.510755	0.298679
	3rd	1.02574	0.489576	0.324585
	Replicates	Scr	shARID1A#1	shARID1A#2
ADAR1	1st	0.99088	1.36751	1.66732
	2nd	1.12729	1.41075	1.69868
	3rd	1.12574	1.58958	1.63458

## Sheet: Fig.2E
	Replicates	ARID1A_WT	ARID1A_KO
ARID1A	1st	1.12	0
	2nd	1.09	0.0009
	3rd	1.05	0.001
	Replicates	ARID1A_WT	ARID1A_KO
ADAR1 p150	1st	1.11	5.54
	2nd	1.12	5.56
	3rd	1.09	4.61
	Replicates	ARID1A_WT	ARID1A_KO
ADAR1 p110	1st	1.16	1.19
	2nd	1.08	1.18
	3rd	1.03	1.15

## Sheet: Fig.2G
	Replicates	Scr	shARID1A#1	shARID1A#2
ARID1A	1st	1.02	0.12	0.14
	2nd	1.13	0.09	0.1
	3rd	1.16	0.08	0.09
	Replicates	Scr	shARID1A#1	shARID1A#2
ADAR1 p150	1st	1.01	4.12	3.12
	2nd	0.09	3.25	3.85
	3rd	1.03	3.09	4.09
	Replicates	Scr	shARID1A#1	shARID1A#2
ADAR1 p110	1st	1.06	1.28	1.12
	2nd	1.09	1.22	1.29
	3rd	1.1	1.31	1.28

## Sheet: Fig.3C
Replicates	ARID1A_WT	ARID1A_KO
1st	24	56
2nd	25	57
3rd	23	55

## Sheet: Fig.3E
Replicates	Scr	shARID1A
1st	84	99
2nd	82	100
3rd	86	99

## Sheet: Fig.3G
Replicates	Scr	shARID1A#1	shARID1A#2
1st	63	66	67
2nd	62	67	69
3rd	64	65	68

## Sheet: Fig.4B
	ARID1A_WT	ARID1A_KO	ARID1A_KO+shADAR#1	ARID1A_KO+shADAR#2
1_160302244_COPA	0.00357143	0.0108499	0.0150754	0.00357143
	ARID1A_WT	ARID1A_KO	ARID1A_KO+shADAR#1	ARID1A_KO+shADAR#2
20_36147533_BLCAP	0.00925926	0.0128205	0	0.0115607
	ARID1A_WT	ARID1A_KO	ARID1A_KO+shADAR#1	ARID1A_KO+shADAR#2
12_123466262_ARL6IP4	0	0.005	0.00651466	0.00949367

## Sheet: Fig.4C
	ARID1A_WT	ARID1A_KO	ARID1A_KO+shADAR#1	ARID1A_KO+shADAR#2
7_39990590_CDK13	0	0.066667	0	0
	ARID1A_WT	ARID1A_KO	ARID1A_KO+shADAR#1	ARID1A_KO+shADAR#2
7_39990302_CDK13	0	0.083333	0	0
	ARID1A_WT	ARID1A_KO	ARID1A_KO+shADAR#1	ARID1A_KO+shADAR#2
7_39990578_CDK13	0	0.1	0	0

## Sheet: Fig.4D
Replicates	ARID1A_KO	ARID1A_KO+shADAR#1	ARID1A_KO+shADAR#2
1st	1.101	0.502	0.458
2nd	1.002	0.492	0.432
3rd	0.988	0.491	0.438

[truncated: 15 more sheets: Fig.4G, Fig.4I, Fig.5E, Fig.5G, Fig.5I, Fig.S3A, Fig.S3B, Fig.S3C, Fig.S3D, Fig.S3E, Fig.S4B, Fig.S4C, Fig.S4D, Fig.S4E, Sheet24]
